# Supplementary material for: QTL for induced resistance against leaf rust in barley
Source: Front Plant Sci. 2023 Jan 12;13:1069087. doi: 10.3389/fpls.2022.1069087 (PMC9877528; doi:10.3389/fpls.2022.1069087)
Supplement: Supplementary file 5 [file Table_2.xlsx]

## Sheet: Table S2
Supplementary Table S2: BLUES of relative infection (RI) under control (attM) and priming treatment (expR+ch) as well as priming efficiency (PE) for three independent experiments for the set of 198 genotyped spring barley accessions. Significant accessions with p<0.05 are highlighted in light grey.
ID	Accession	RI attM	RI expR+ch	PE	p value
5	BCC129	1.66	1.28	0.38	<0.001
208	HOR11403	1.63	1.25	0.3759	<0.001
14	BCC421	1.61	1.24	0.367	<0.001
31	BCC551	1.69	1.34	0.3501	<0.001
30	BCC538	1.65	1.31	0.3402	<0.001
2	BCC93	1.57	1.24	0.3317	<0.001
212	MOREX	1.5	1.17	0.3242	<0.001
61	BCC868	1.59	1.27	0.3229	<0.001
69	BCC903	1.53	1.21	0.3195	<0.001
64	BCC881	1.58	1.26	0.3174	<0.001
131	BCC1430	1.61	1.3	0.3032	<0.001
109	BCC1403	1.54	1.24	0.3016	<0.001
91	BCC1383	1.58	1.28	0.2958	<0.001
58	BCC857	1.6	1.31	0.2924	<0.001
45	BCC768	1.54	1.24	0.2918	<0.001
188	BCC1565	1.6	1.31	0.2889	<0.001
175	BCC1493	1.61	1.32	0.2878	<0.001
38	BCC675	1.55	1.26	0.2876	<0.001
186	BCC1541	1.53	1.24	0.2838	<0.001
51	BCC814	1.61	1.33	0.28	<0.001
157	BCC1468	1.58	1.3	0.2796	<0.001
210	HOR1391	1.61	1.34	0.2796	<0.001
17	BCC432	1.51	1.23	0.2782	0.00400044
203	HOR11370	1.53	1.25	0.2765	<0.001
130	BCC1428	1.51	1.24	0.2741	<0.001
50	BCC812	1.56	1.29	0.2726	<0.001
28	BCC533	1.56	1.29	0.2725	<0.001
27	BCC532	1.63	1.36	0.2704	<0.001
23	BCC446	1.46	1.19	0.2671	<0.001
119	BCC1415	1.55	1.29	0.2633	<0.001
20	BCC438	1.54	1.28	0.2615	0.00340511
148	BCC1456	1.52	1.26	0.2599	<0.001
55	BCC846	1.58	1.32	0.2583	<0.001
196	HOR2835	1.52	1.26	0.2577	<0.001
10	BCC173	1.53	1.27	0.2554	<0.001
21	BCC439	1.47	1.21	0.2551	<0.001
97	BCC1390	1.56	1.3	0.2538	0.0203172
101	BCC1395	1.51	1.25	0.2533	<0.001
132	BCC1431	1.59	1.34	0.2485	<0.001
163	BCC1476	1.6	1.35	0.2481	<0.001
42	BCC732	1.6	1.36	0.2473	<0.001
19	BCC436	1.51	1.27	0.2468	<0.001
25	BCC526	1.55	1.31	0.2438	<0.001
75	HOR930	1.56	1.31	0.2438	<0.001
7	BCC149	1.55	1.31	0.2398	<0.001
209	HOR12830	1.55	1.31	0.2392	<0.001
44	BCC766	1.59	1.35	0.2378	<0.001
24	BCC447	1.5	1.27	0.2318	0.00854944
86	BCC1378	1.51	1.28	0.2304	<0.001
88	BCC1380	1.44	1.21	0.23	0.00129734
177	BCC1497	1.56	1.34	0.2266	<0.001
32	BCC579	1.5	1.28	0.2262	<0.001
216	GoldenPromise	1.46	1.23	0.2262	<0.001
205	HOR11372	1.44	1.23	0.2186	0.00309802
72	BCC921	1.53	1.31	0.2185	0.0142145
43	BCC761	1.52	1.3	0.2179	0.000698366
89	BCC1381	1.49	1.28	0.2163	0.00247384
13	BCC219	1.5	1.29	0.2159	0.000936756
178	BCC1498	1.49	1.28	0.2152	0.00483041
189	BCC1566	1.55	1.34	0.2137	0.000708272
190	BCC1589	1.5	1.29	0.212	<0.001
70	BCC907	1.5	1.29	0.2112	0.0416542
140	BCC1444	1.58	1.37	0.2111	0.00103426
110	BCC1405	1.48	1.27	0.208	0.00288623
52	BCC817	1.55	1.35	0.2069	0.00348568
118	BCC1414	1.5	1.3	0.2056	0.00403294
143	BCC1448	1.51	1.31	0.2052	0.0018526
15	BCC423	1.51	1.31	0.2038	0.0193491
104	BCC1398	1.45	1.25	0.2037	0.00882673
39	BCC695	1.62	1.41	0.2028	0.00605937
201	HOR8113	1.56	1.36	0.1998	0.00521643
82	BCC1373	1.48	1.28	0.1995	0.0153779
124	BCC1420	1.48	1.28	0.1975	0.00917569
135	BCC1439	1.49	1.29	0.1966	0.00797347
116	BCC1412	1.57	1.37	0.1951	0.00965156
207	HOR11374	1.45	1.25	0.1949	0.0127926
40	BCC718	1.52	1.32	0.1948	0.00788565
74	BCC929	1.49	1.3	0.1945	0.103636
136	BCC1440	1.51	1.32	0.1935	0.161735
159	BCC1470	1.51	1.32	0.1921	0.0142111
120	BCC1416	1.47	1.27	0.192	0.0185134
198	HOR7985	1.54	1.35	0.1914	<0.001
187	BCC1561	1.53	1.34	0.19	0.0186793
142	BCC1447	1.49	1.3	0.1898	0.0294958
137	BCC1441	1.47	1.29	0.1897	0.303661
152	BCC1461	1.53	1.34	0.189	0.0209404
182	BCC1505	1.55	1.36	0.1882	0.0232059
191	HOR1804	1.53	1.35	0.1872	0.355714
79	BCC1370	1.54	1.36	0.1867	0.0224765
204	HOR11371	1.48	1.3	0.1856	0.0315571
33	BCC581	1.48	1.3	0.1821	0.05784
127	BCC1423	1.37	1.19	0.1815	0.0609052
117	BCC1413	1.48	1.3	0.1811	0.110485
102	BCC1396	1.44	1.26	0.1795	0.283543
1	BCC3	1.48	1.3	0.179	0.902826
59	BCC860	1.49	1.31	0.1783	0.198562
80	BCC1371	1.47	1.29	0.1768	0.66872
195	HOR2829	1.51	1.33	0.1756	0.0806162
29	BCC535	1.5	1.33	0.1743	0.504424
63	BCC875	1.45	1.28	0.1743	0.354452
168	BCC1483	1.54	1.37	0.174	0.179716
41	BCC719	1.55	1.38	0.1728	0.126754
65	BCC888	1.44	1.27	0.1725	0.388515
184	BCC1524	1.46	1.29	0.1715	0.122395
60	BCC861	1.35	1.18	0.171	0.28471
176	BCC1494	1.49	1.32	0.1695	0.171608
121	BCC1417	1.47	1.3	0.1691	0.179066
138	BCC1442	1.6	1.43	0.1686	0.509238
147	BCC1455	1.48	1.32	0.1674	0.18011
181	BCC1504	1.49	1.33	0.167	0.995757
56	BCC847	1.48	1.32	0.1668	0.450446
103	BCC1397	1.51	1.34	0.1651	0.251627
150	BCC1458	1.49	1.32	0.1644	0.500961
155	BCC1466	1.43	1.26	0.1642	0.344057
153	BCC1463	1.51	1.35	0.1641	0.273602
183	BCC1506	1.51	1.35	0.1639	0.576118
194	HOR2828	1.5	1.34	0.1638	0.313317
218	Roland	1.51	1.34	0.1631	0.331608
3	BCC118	1.55	1.39	0.1626	0.346763
85	BCC1377	1.52	1.36	0.1605	0.530365
53	BCC818	1.49	1.33	0.16	0.912828
81	BCC1372	1.41	1.25	0.1596	0.381988
173	BCC1490	1.51	1.35	0.1594	0.999751
170	BCC1485	1.5	1.34	0.1574	0.39948
76	BCC942	1.5	1.34	0.157	0.409565
162	BCC1474	1.5	1.34	0.1568	0.502972
146	BCC1453	1.48	1.33	0.1564	0.468889
211	BARKE	1.48	1.33	0.1545	0.524944
149	BCC1457	1.48	1.33	0.1522	0.548249
167	BCC1482	1.5	1.35	0.1516	0.652387
66	BCC892	1.5	1.35	0.1512	0.663142
6	BCC131	1.48	1.33	0.1508	0.673995
68	BCC900	1.51	1.36	0.1504	0.877805
36	BCC666	1.49	1.34	0.1503	0.990773
57	BCC852	1.49	1.34	0.1492	0.679053
197	HOR4727	1.58	1.44	0.1471	0.735404
96	BCC1389	1.48	1.33	0.147	0.983641
156	BCC1467	1.4	1.26	0.1469	0.779931
199	HOR8006	1.5	1.36	0.1467	0.970702
164	BCC1479	1.46	1.31	0.1461	0.998987
174	BCC1491	1.43	1.29	0.146	0.999991
83	BCC1374	1.48	1.33	0.1427	0.999984
180	BCC1503	1.52	1.37	0.142	0.882742
48	BCC806	1.46	1.33	0.1383	0.995944
95	BCC1387	1.44	1.31	0.1356	0.994196
161	BCC1472	1.42	1.29	0.1348	0.982522
46	BCC776	1.49	1.35	0.1348	0.945121
166	BCC1481	1.49	1.35	0.1344	0.948972
108	BCC1402	1.47	1.34	0.1338	0.990693
169	BCC1484	1.53	1.4	0.1338	1
112	BCC1408	1.49	1.36	0.1317	0.988991
100	BCC1394	1.46	1.33	0.1311	0.975304
47	BCC801	1.39	1.26	0.131	0.999529
145	BCC1452	1.46	1.33	0.1287	0.995803
151	BCC1459	1.54	1.41	0.1285	0.991097
165	BCC1480	1.54	1.41	0.1281	0.994452
4	BCC126	1.43	1.31	0.1277	0.995207
35	BCC642	1.5	1.37	0.1277	0.999855
62	BCC869	1.5	1.38	0.1274	0.99882
105	BCC1399	1.41	1.29	0.1265	0.996615
99	BCC1392	1.45	1.33	0.1252	0.995267
133	BCC1432	1.49	1.37	0.1252	0.995267
171	BCC1487	1.48	1.35	0.1252	0.995267
125	BCC1421	1.49	1.36	0.1246	0.999367
84	BCC1376	1.46	1.33	0.1243	0.997641
141	BCC1445	1.51	1.38	0.124	0.997901
185	BCC1529	1.43	1.31	0.1239	0.999976
34	BCC625	1.47	1.35	0.1239	0.999952
215	STEPTOE	1.52	1.4	0.1216	0.999849
9	BCC167	1.5	1.38	0.1214	0.999999
179	BCC1500	1.48	1.36	0.1205	0.999471
18	BCC434	1.5	1.37	0.1205	1
106	BCC1400	1.43	1.31	0.1164	0.999996
71	BCC913	1.47	1.35	0.1161	0.999998
160	BCC1471	1.49	1.38	0.1142	0.999988
111	BCC1407	1.49	1.38	0.112	1
87	BCC1379	1.47	1.36	0.1097	0.999999
154	BCC1465	1.42	1.31	0.1078	0.999999
126	BCC1422	1.37	1.26	0.1069	1
193	HOR2800	1.48	1.38	0.1037	1
78	BCC1368	1.41	1.31	0.0995	1
8	BCC161	1.47	1.37	0.0995	1
200	HOR8050	1.44	1.35	0.0976	1
172	BCC1488	1.46	1.36	0.0967	1
144	BCC1450	1.47	1.38	0.096	1
90	BCC1382	1.41	1.31	0.0951	1
16	BCC427	1.47	1.38	0.0932	1
98	BCC1391	1.43	1.34	0.0926	1
202	HOR8160	1.52	1.43	0.087	1
12	BCC192	1.46	1.38	0.0869	1
67	BCC899	1.4	1.33	0.0705	1
206	HOR11373	1.43	1.36	0.0701	1
93	BCC1385	1.43	1.37	0.0649	1
73	BCC927	1.49	1.42	0.0631	1
22	BCC445	1.38	1.33	0.0568	1
54	BCC844	1.11	1.06	0.05	1
134	BCC1433	1.42	1.37	0.0438	1
49	BCC807	1.13	1.1	0.0283	1

## Sheet: Tabelle5
5	BCC129	1.66	1.28	0.38	<0.001
208	HOR11403	1.63	1.25	0.3759	<0.001
14	BCC421	1.61	1.24	0.367	<0.001
31	BCC551	1.69	1.34	0.3501	<0.001
30	BCC538	1.65	1.31	0.3402	<0.001
2	BCC93	1.57	1.24	0.3317	<0.001
212	MOREX	1.5	1.17	0.3242	<0.001
61	BCC868	1.59	1.27	0.3229	<0.001
69	BCC903	1.53	1.21	0.3195	<0.001
64	BCC881	1.58	1.26	0.3174	<0.001
131	BCC1430	1.61	1.3	0.3032	<0.001
109	BCC1403	1.54	1.24	0.3016	<0.001
91	BCC1383	1.58	1.28	0.2958	<0.001
58	BCC857	1.6	1.31	0.2924	<0.001
45	BCC768	1.54	1.24	0.2918	<0.001
188	BCC1565	1.6	1.31	0.2889	<0.001
175	BCC1493	1.61	1.32	0.2878	<0.001
38	BCC675	1.55	1.26	0.2876	<0.001
186	BCC1541	1.53	1.24	0.2838	<0.001
51	BCC814	1.61	1.33	0.28	<0.001
157	BCC1468	1.58	1.3	0.2796	<0.001
210	HOR1391	1.61	1.34	0.2796	<0.001
17	BCC432	1.51	1.23	0.2782	0.00400044
203	HOR11370	1.53	1.25	0.2765	<0.001
130	BCC1428	1.51	1.24	0.2741	<0.001
50	BCC812	1.56	1.29	0.2726	<0.001
28	BCC533	1.56	1.29	0.2725	<0.001
27	BCC532	1.63	1.36	0.2704	<0.001
23	BCC446	1.46	1.19	0.2671	<0.001
119	BCC1415	1.55	1.29	0.2633	<0.001
20	BCC438	1.54	1.28	0.2615	0.00340511
148	BCC1456	1.52	1.26	0.2599	<0.001
55	BCC846	1.58	1.32	0.2583	<0.001
196	HOR2835	1.52	1.26	0.2577	<0.001
10	BCC173	1.53	1.27	0.2554	<0.001
21	BCC439	1.47	1.21	0.2551	<0.001
97	BCC1390	1.56	1.3	0.2538	0.0203172
101	BCC1395	1.51	1.25	0.2533	<0.001
132	BCC1431	1.59	1.34	0.2485	<0.001
163	BCC1476	1.6	1.35	0.2481	<0.001
42	BCC732	1.6	1.36	0.2473	<0.001
19	BCC436	1.51	1.27	0.2468	<0.001
25	BCC526	1.55	1.31	0.2438	<0.001
75	HOR930	1.56	1.31	0.2438	<0.001
7	BCC149	1.55	1.31	0.2398	<0.001
209	HOR12830	1.55	1.31	0.2392	<0.001
44	BCC766	1.59	1.35	0.2378	<0.001
24	BCC447	1.5	1.27	0.2318	0.00854944
86	BCC1378	1.51	1.28	0.2304	<0.001
88	BCC1380	1.44	1.21	0.23	0.00129734
177	BCC1497	1.56	1.34	0.2266	<0.001
32	BCC579	1.5	1.28	0.2262	<0.001
216	GoldenPromise	1.46	1.23	0.2262	<0.001
205	HOR11372	1.44	1.23	0.2186	0.00309802
72	BCC921	1.53	1.31	0.2185	0.0142145
43	BCC761	1.52	1.3	0.2179	0.000698366
89	BCC1381	1.49	1.28	0.2163	0.00247384
13	BCC219	1.5	1.29	0.2159	0.000936756
178	BCC1498	1.49	1.28	0.2152	0.00483041
189	BCC1566	1.55	1.34	0.2137	0.000708272
190	BCC1589	1.5	1.29	0.212	<0.001
70	BCC907	1.5	1.29	0.2112	0.0416542
140	BCC1444	1.58	1.37	0.2111	0.00103426
110	BCC1405	1.48	1.27	0.208	0.00288623
52	BCC817	1.55	1.35	0.2069	0.00348568
118	BCC1414	1.5	1.3	0.2056	0.00403294
143	BCC1448	1.51	1.31	0.2052	0.0018526
15	BCC423	1.51	1.31	0.2038	0.0193491
104	BCC1398	1.45	1.25	0.2037	0.00882673
39	BCC695	1.62	1.41	0.2028	0.00605937
201	HOR8113	1.56	1.36	0.1998	0.00521643
82	BCC1373	1.48	1.28	0.1995	0.0153779
124	BCC1420	1.48	1.28	0.1975	0.00917569
135	BCC1439	1.49	1.29	0.1966	0.00797347
116	BCC1412	1.57	1.37	0.1951	0.00965156
207	HOR11374	1.45	1.25	0.1949	0.0127926
40	BCC718	1.52	1.32	0.1948	0.00788565
74	BCC929	1.49	1.3	0.1945	0.103636
136	BCC1440	1.51	1.32	0.1935	0.161735
159	BCC1470	1.51	1.32	0.1921	0.0142111
120	BCC1416	1.47	1.27	0.192	0.0185134
198	HOR7985	1.54	1.35	0.1914	<0.001
187	BCC1561	1.53	1.34	0.19	0.0186793
142	BCC1447	1.49	1.3	0.1898	0.0294958
137	BCC1441	1.47	1.29	0.1897	0.303661
152	BCC1461	1.53	1.34	0.189	0.0209404
182	BCC1505	1.55	1.36	0.1882	0.0232059
191	HOR1804	1.53	1.35	0.1872	0.355714
79	BCC1370	1.54	1.36	0.1867	0.0224765
204	HOR11371	1.48	1.3	0.1856	0.0315571
33	BCC581	1.48	1.3	0.1821	0.05784
127	BCC1423	1.37	1.19	0.1815	0.0609052
117	BCC1413	1.48	1.3	0.1811	0.110485
102	BCC1396	1.44	1.26	0.1795	0.283543
1	BCC3	1.48	1.3	0.179	0.902826
59	BCC860	1.49	1.31	0.1783	0.198562
80	BCC1371	1.47	1.29	0.1768	0.66872
195	HOR2829	1.51	1.33	0.1756	0.0806162
29	BCC535	1.5	1.33	0.1743	0.504424
63	BCC875	1.45	1.28	0.1743	0.354452
168	BCC1483	1.54	1.37	0.174	0.179716
41	BCC719	1.55	1.38	0.1728	0.126754
65	BCC888	1.44	1.27	0.1725	0.388515
184	BCC1524	1.46	1.29	0.1715	0.122395
60	BCC861	1.35	1.18	0.171	0.28471
176	BCC1494	1.49	1.32	0.1695	0.171608
121	BCC1417	1.47	1.3	0.1691	0.179066
138	BCC1442	1.6	1.43	0.1686	0.509238
147	BCC1455	1.48	1.32	0.1674	0.18011
181	BCC1504	1.49	1.33	0.167	0.995757
56	BCC847	1.48	1.32	0.1668	0.450446
103	BCC1397	1.51	1.34	0.1651	0.251627
150	BCC1458	1.49	1.32	0.1644	0.500961
155	BCC1466	1.43	1.26	0.1642	0.344057
153	BCC1463	1.51	1.35	0.1641	0.273602
183	BCC1506	1.51	1.35	0.1639	0.576118
194	HOR2828	1.5	1.34	0.1638	0.313317
218	Roland	1.51	1.34	0.1631	0.331608
3	BCC118	1.55	1.39	0.1626	0.346763
85	BCC1377	1.52	1.36	0.1605	0.530365
53	BCC818	1.49	1.33	0.16	0.912828
81	BCC1372	1.41	1.25	0.1596	0.381988
173	BCC1490	1.51	1.35	0.1594	0.999751
170	BCC1485	1.5	1.34	0.1574	0.39948
76	BCC942	1.5	1.34	0.157	0.409565
162	BCC1474	1.5	1.34	0.1568	0.502972
146	BCC1453	1.48	1.33	0.1564	0.468889
211	BARKE	1.48	1.33	0.1545	0.524944
149	BCC1457	1.48	1.33	0.1522	0.548249
167	BCC1482	1.5	1.35	0.1516	0.652387
66	BCC892	1.5	1.35	0.1512	0.663142
6	BCC131	1.48	1.33	0.1508	0.673995
68	BCC900	1.51	1.36	0.1504	0.877805
36	BCC666	1.49	1.34	0.1503	0.990773
57	BCC852	1.49	1.34	0.1492	0.679053
197	HOR4727	1.58	1.44	0.1471	0.735404
96	BCC1389	1.48	1.33	0.147	0.983641
156	BCC1467	1.4	1.26	0.1469	0.779931
199	HOR8006	1.5	1.36	0.1467	0.970702
164	BCC1479	1.46	1.31	0.1461	0.998987
174	BCC1491	1.43	1.29	0.146	0.999991
83	BCC1374	1.48	1.33	0.1427	0.999984
180	BCC1503	1.52	1.37	0.142	0.882742
48	BCC806	1.46	1.33	0.1383	0.995944
95	BCC1387	1.44	1.31	0.1356	0.994196
161	BCC1472	1.42	1.29	0.1348	0.982522
46	BCC776	1.49	1.35	0.1348	0.945121
166	BCC1481	1.49	1.35	0.1344	0.948972
108	BCC1402	1.47	1.34	0.1338	0.990693
169	BCC1484	1.53	1.4	0.1338	1
112	BCC1408	1.49	1.36	0.1317	0.988991
100	BCC1394	1.46	1.33	0.1311	0.975304
47	BCC801	1.39	1.26	0.131	0.999529
145	BCC1452	1.46	1.33	0.1287	0.995803
151	BCC1459	1.54	1.41	0.1285	0.991097
165	BCC1480	1.54	1.41	0.1281	0.994452
4	BCC126	1.43	1.31	0.1277	0.995207
35	BCC642	1.5	1.37	0.1277	0.999855
62	BCC869	1.5	1.38	0.1274	0.99882
105	BCC1399	1.41	1.29	0.1265	0.996615
99	BCC1392	1.45	1.33	0.1252	0.995267
133	BCC1432	1.49	1.37	0.1252	0.995267
171	BCC1487	1.48	1.35	0.1252	0.995267
125	BCC1421	1.49	1.36	0.1246	0.999367
84	BCC1376	1.46	1.33	0.1243	0.997641
141	BCC1445	1.51	1.38	0.124	0.997901
185	BCC1529	1.43	1.31	0.1239	0.999976
34	BCC625	1.47	1.35	0.1239	0.999952
215	STEPTOE	1.52	1.4	0.1216	0.999849
9	BCC167	1.5	1.38	0.1214	0.999999
179	BCC1500	1.48	1.36	0.1205	0.999471
18	BCC434	1.5	1.37	0.1205	1
106	BCC1400	1.43	1.31	0.1164	0.999996
71	BCC913	1.47	1.35	0.1161	0.999998
160	BCC1471	1.49	1.38	0.1142	0.999988
111	BCC1407	1.49	1.38	0.112	1
87	BCC1379	1.47	1.36	0.1097	0.999999
154	BCC1465	1.42	1.31	0.1078	0.999999
126	BCC1422	1.37	1.26	0.1069	1
193	HOR2800	1.48	1.38	0.1037	1
78	BCC1368	1.41	1.31	0.0995	1
8	BCC161	1.47	1.37	0.0995	1
200	HOR8050	1.44	1.35	0.0976	1
172	BCC1488	1.46	1.36	0.0967	1
144	BCC1450	1.47	1.38	0.096	1
90	BCC1382	1.41	1.31	0.0951	1
16	BCC427	1.47	1.38	0.0932	1
98	BCC1391	1.43	1.34	0.0926	1
202	HOR8160	1.52	1.43	0.087	1
12	BCC192	1.46	1.38	0.0869	1
67	BCC899	1.4	1.33	0.0705	1
206	HOR11373	1.43	1.36	0.0701	1
93	BCC1385	1.43	1.37	0.0649	1
73	BCC927	1.49	1.42	0.0631	1
22	BCC445	1.38	1.33	0.0568	1
54	BCC844	1.11	1.06	0.05	1
134	BCC1433	1.42	1.37	0.0438	1
49	BCC807	1.13	1.1	0.0283	1
