# Supplementary material for: QTL for induced resistance against leaf rust in barley
Source: Front Plant Sci. 2023 Jan 12;13:1069087. doi: 10.3389/fpls.2022.1069087 (PMC9877528; doi:10.3389/fpls.2022.1069087)
Supplement: Supplementary file 6 [file Table_3.xlsx]

## Sheet: Sheet1
Supplementary Table S3: In a genome‐wide association study (GWAS), based on the observed phenotypic differences and 493,846 filtered SNPs derived from the Illumina 9k iSelect (iSelect) chip, genotyping by sequencing (GBS), and exome capture data (EC), 129 significant marker-trait associations (MTA) were identified. Those MTA cluster into 11 quantitative trait loci (QTL) associated to improved res…
QTL	MTA	SNP	Marker type	Chr.	Position in Mb	LOD	R²	Allelic effect	Priming	Annotation (Barleymap, aUniProt BlastX)	Location	GO	InterPro	Gene Name	Differential Expression (up-red, down-blue)
1	1	chr1H_516155835	GBS	1H	516155835	5.42	0.1159	0.0254907	attM	Magnesium transporter NIPA2	Cytoplasm, integral component of membrane	Magnesium ion transport	Magnesium transporter NIPA (family)	HORVU1Hr1G077020
2	2	chr2H_13235421EC	EC	2H	13235421	4.57	0.0945745	-0.0246377	attM	Phosphoglycerate mutase family protein	Cytoplasm, integral component of membrane	Intramolecular transferase activity, phosphotransferases	Histidine phosphatase superfamily, clade-1 (family)	HORVU2Hr1G006280	Infection, wound
	3	chr2H_13235424EC	EC	2H	13235424	4.66	0.096676	-0.0250226	attM	Phosphoglycerate mutase family protein	Cytoplasm, integral component of membrane	Intramolecular transferase activity, phosphotransferases	Histidine phosphatase superfamily, clade-1 (family)	HORVU2Hr1G006280	Infection, wound
	4	chr2H_13235800EC	EC	2H	13235800	4.49	0.092691	-0.0243931	attM	Phosphoglycerate mutase family protein	Cytoplasm, integral component of membrane	Intramolecular transferase activity, phosphotransferases	Histidine phosphatase superfamily, clade-1 (family)	HORVU2Hr1G006280	Infection, wound
	5	chr2H_13235803EC	EC	2H	13235803	4.49	0.092691	-0.0243931	attM	Phosphoglycerate mutase family protein	Cytoplasm, integral component of membrane	Intramolecular transferase activity, phosphotransferases	Histidine phosphatase superfamily, clade-1 (family)	HORVU2Hr1G006280	Infection, wound
3	6	chr2H_22401952EC	EC	2H	22401952	4.51	0.0930917	0.025382	attM	Kinesin-like protein			Ribosome-associated, YjgA (family), PSPTO4464-like domain (domain)	HORVU2Hr1G011200	Drought
4	7	chr2H_28717978EC	EC	2H	28717978	4.8	0.100142	-0.0267244	attM
5	8	chr2H_44543906	GBS	2H	44543906	4.13	0.0838614	0.024447	expR+ch	WRKY transcription factor 4	Nucleus	DNA-binding, transcription factor activity	WRKY domain (domain), IPR036576	HORVU2Hr1G017720	Infection, wound
6	9	SCRI_RS_165473	iSelect	2H	65393058	4.79	0.0999644	-0.0341649	attM	Formin-like proteina	Membrane	Protein dephosphorylation, hydrolase activity	Tensin-type phosphatase domain (domain), Tensin phosphatase, C2 domain (domain), Protein-tyrosine phosphatase-like (domain), Formin, FH2 domain (domain), IPR042201	HORVU2Hr1G092520	Drought
7	10	chr3H_15470342EC	EC	3H	15470342	4.84	0.101478	-0.020143	expR+ch	Xylanase inhibitor		Aspartic-type endopeptidase activity, proteolysis	Xylanase inhibitor, Aspartic peptidase A1 family (family)	HORVU3Hr1G006440	Infection, wound
	11	chr3H_15470343EC	EC	3H	15470343	4.84	0.101478	0.020143	expR+ch	Xylanase inhibitor		Aspartic-type endopeptidase activity, proteolysis	Xylanase inhibitor, Aspartic peptidase A1 family (family)	HORVU3Hr1G006440	Infection, wound
8	12	chr3H_565660137EC	EC	3H	565660137	4.43	0.0910729	0.0237027	attM	Dymeclin			Dymeclin family, IPR019142, PF09742	HORVU3Hr1G075710	Infection, wound
9	13	SCRI_RS_826	iSelect	3H	590142610	4.63	0.0961403	-0.0214536	attM	Protein kinase domain-containing protein [Triticum aestivum]a	Integral component of membrane	Protein phosphorylation, protein kinase activity, transferase activity	ATP binding site, Serine/threonine-protein kinase	TraesCS3B02G374100	Cold
10	14	chr4H_623321945EC	EC	4H	623321945	5.15	0.108905	0.030112	attM	Undescribed protein				HORVU4Hr1G082890
	15	chr4H_623321954EC	EC	4H	623321954	5.24	0.111352	0.0302093	attM	Undescribed protein				HORVU4Hr1G082890
	16	chr4H_623322079EC	EC	4H	623322079	5.17	0.109466	0.0294547	attM	Undescribed protein				HORVU4Hr1G082890
11	17	chr5H_5584131EC	EC	5H	5584131	4.3	0.0880543	0.0232406	expR+ch	Laccase		Lignin catabolic process	Reverse transcriptase-like	HORVU5Hr1G001990
	18	chr5H_5584216EC	EC	5H	5584216	4.35	0.0893144	0.0242613	expR+ch	Laccase		Lignin catabolic process	Reverse transcriptase-like	HORVU5Hr1G001990
12	19	chr5H_17131046EC	EC	5H	17131046	4.4	0.0903821	-0.0264603	attM	Glutathione-regulated potassium-efflux system protein	Chloroplast, thylakoid membrane	Proton transmembrane transport, potassium ion transport, positive regulation of photosynthesis	Cation/H+ exchanger (domain), IPR036291, IPR038770, Regulator of K+ conductance, N-terminal (domain)	HORVU5Hr1G007980
13	20	SCRI_RS_205235	iSelect	5H	491233648	4.25	0.0868991	-0.0167192	expR+ch	ATP-dependent zinc metalloprotease FtsH 2a	Integral component of membrane	ATPase activity, ATP binding	ATPase, AAA-type, core (domain), P-loop containing nucleoside triphosphate hydrolase (domain), N-terminal domain (domain)	HORVU5Hr1G063340	Infection, wound
14	21	BOPA1_8215-496	iSelect	5H	498937856	4.73	0.0986545	0.0361305	expR+ch	PDZ domain-containing proteina	Nucleus, cytoplasm	Proteasome regulatory particle assembly, protein binding	IPR040815, IPR036034, PDZ domain (domain), IPR035269	HORVU5Hr1G065220
15	22	chr5H_534595451EC	EC	5H	534595451	4.53	0.0936556	0.0266734	attM	WRKY DNA-binding protein 2	Nucleus	DNA-binding, transcription factor activity	WRKY domain (domain), IPR036576	HORVU5Hr1G072020	Infection, wound
	23	chr5H_534595478EC	EC	5H	534595478	4.6	0.0954036	0.0269191	attM	WRKY DNA-binding protein 2	Nucleus	DNA-binding, transcription factor activity	WRKY domain (domain), IPR036576	HORVU5Hr1G072020	Infection, wound
	24	chr5H_534595665EC	EC	5H	534595665	4.55	0.0940869	0.0267706	attM	WRKY DNA-binding protein 2	Nucleus	DNA-binding, transcription factor activity	WRKY domain (domain), IPR036576	HORVU5Hr1G072020	Infection, wound
16	25	chr5H_599596649EC	EC	5H	599596649	4.9	0.102648	0.0299489	attM	Mechanosensitive ion channel protein 2	Chloroplast membrane	Integral component of membrane	Mechanosensitive ion channel protein YnaI-like (IPR045042)	HORVU5Hr1G095750
17	26	chr5H_600017852EC	EC	5H	600017852	5	0.105291	0.0297954	attM	Cytochrome B5-like protein	Chloroplast, outer membrane	Metal ion binding, electron transfer activity, heme binding	Cytochrome b5, heme-binding site (binding_site), IPR036400, Cytochrome b5-like heme/steroid binding domain (domain)	HORVU5Hr1G095930
	27	chr5H_600018089EC	EC	5H	600018089	4.99	0.104874	0.0299943	attM	Cytochrome B5-like protein	Chloroplast, outer membrane	Metal ion binding, electron transfer activity, heme binding	Cytochrome b5, heme-binding site (binding_site), IPR036400, Cytochrome b5-like heme/steroid binding domain (domain)	HORVU5Hr1G095930
18	28	chr6H_16152203EC	EC	6H	16152203	4.23	0.0864716	0.0187592	expR+ch	Pentatricopeptide repeat-containing protein		Nucleic acid binding, protein binding	Tetratricopeptide-like helical domain (domain), Zinc finger C2H2-type (domain), Pentatricopeptide repeat (repeat), IPR036236	HORVU6Hr1G008870	Drought
										Disease resistance-responsive (dirigent-like protein) family protein		DNA binding	AT hook, DNA-binding motif (conserved_site), IPR017956	HORVU6Hr1G008920	Infection, wound
19	29	chr6H_33509286EC	EC	6H	33509286	5.21	0.110528	0.0265487	attM	Chromosome 3B, genomic scaffold, cultivar Chinese Spring				HORVU6Hr1G015240
	30	chr6H_33514089EC	EC	6H	33514089	4.93	0.103509	0.025232	attM
20	31	chr6H_33726582EC	EC	6H	33726582	4.47	0.0920549	-0.0236935	attM	SBP (S-ribonuclease binding protein) family protein		Protein ubiquitination, ubiquitin-protein transferase activity, metal ion binding	E3 ubiquitin-protein ligase BOI (family), Zinc finger, RING/FYVE/PHD-type (domain), Zinc finger, RING-type (domain)	HORVU6Hr1G015410
	32	chr6H_33729646EC	EC	6H	33729646	4.51	0.0932198	-0.0237634	attM	SBP (S-ribonuclease binding protein) family protein		Protein ubiquitination, ubiquitin-protein transferase activity, metal ion binding	E3 ubiquitin-protein ligase BOI (family), Zinc finger, RING/FYVE/PHD-type (domain), Zinc finger, RING-type (domain)	HORVU6Hr1G015410
21	33	SCRI_RS_182367	iSelect	6H	44243728	4.01	0.0809707	-0.0158338	expR+ch	Esterase/lipase/thioesterase family protein	Endoplasmic reticulum membrane	Transferase activity, transferring acyl groups other than amino-acyl groups	Alpha/Beta hydrolase fold (domain), Diacylglycerol acyltransferase (family)	HORVU6Hr1G018050
	34	chr6H_44247682	GBS	6H	44247682	4.44	0.0915869	0.0178582	expR+ch	Esterase/lipase/thioesterase family protein	Endoplasmic reticulum membrane	Transferase activity, transferring acyl groups other than amino-acyl groups	Alpha/Beta hydrolase fold (domain), Diacylglycerol acyltransferase (family)	HORVU6Hr1G018050
	35	chr6H_44247749	GBS	6H	44247749	4.44	0.0915869	0.0178582	expR+ch	Esterase/lipase/thioesterase family protein	Endoplasmic reticulum membrane	Transferase activity, transferring acyl groups other than amino-acyl groups	Alpha/Beta hydrolase fold (domain), Diacylglycerol acyltransferase (family)	HORVU6Hr1G018050
	36	chr6H_44247752	GBS	6H	44247752	4.44	0.0915869	0.0178582	expR+ch	Esterase/lipase/thioesterase family protein	Endoplasmic reticulum membrane	Transferase activity, transferring acyl groups other than amino-acyl groups	Alpha/Beta hydrolase fold (domain), Diacylglycerol acyltransferase (family)	HORVU6Hr1G018050
	37	chr6H_44247776	GBS	6H	44247776	4.44	0.0915869	0.0178582	expR+ch	Esterase/lipase/thioesterase family protein	Endoplasmic reticulum membrane	Transferase activity, transferring acyl groups other than amino-acyl groups	Alpha/Beta hydrolase fold (domain), Diacylglycerol acyltransferase (family)	HORVU6Hr1G018050
22	38	SCRI_RS_121633	iSelect	6H	47628530	4.33	0.0888601	-0.0164737	expR+ch	Protein FLUORESCENT IN BLUE LIGHT	Integral component of membrane	Chlorophyll biosynthetic process, tetrapyrrole biosynthetic process, protein binding	IPR044243, Tetratricopeptide-like helical domain (domain), Tetratricopeptide repeat-containing domain (domain)	HORVU6Hr1G018610
23	39	chr6H_50004267	GBS	6H	50004267	4.11	0.0835505	0.0171622	expR+ch
24	40	chr6H_165681311EC	EC	6H	165681311	5.43	0.116112	0.0284007	attM	Alpha/beta hydrolase domain-containing protein 13			Serine aminopeptidase, S33 (domain), Alpha/Beta hydrolase fold (domain)	HORVU6Hr1G034870	Infection, wound
25	41	chr6H_167758234EC	EC	6H	167758234	5.8	0.125553	0.0291576	attM
26	42	chr6H_354656899EC	EC	6H	354656899	4.44	0.0912766	0.0239454	attM	Undescribed protein				HORVU6Hr1G055710
	43	chr6H_354657937EC	EC	6H	354657937	4.84	0.101189	0.025686	attM	Undescribed protein				HORVU6Hr1G055710
	44	chr6H_354660935EC	EC	6H	354660935	4.46	0.091965	0.0241907	attM
	45	chr6H_354662912EC	EC	6H	354662912	4.46	0.091965	0.0241907	attM	Unknown function				HORVU6Hr1G055730
	46	chr6H_354663219EC	EC	6H	354663219	4.49	0.0926664	0.0243395	attM	Unknown function				HORVU6Hr1G055730
27	47	chr6H_355024035EC	EC	6H	355024035	4.79	0.0999339	0.0253454	attM	LETM1 and EF-hand domain-containing protein 1	Mitochondrion, integral component of membrane	Cellular metal ion homeostasis, antiporter activity, calcium ion binding, transmembrane transport, ribosome binding	IPR044202, Letm1 ribosome-binding domain (domain), EF-hand domain (domain), EF-Hand 1, calcium-binding site (binding_site), LETM1-like (domain), EF-hand domain pair (domain)	HORVU6Hr1G055750	Drought
	48	chr6H_355024038EC	EC	6H	355024038	4.79	0.0999339	0.0253454	attM	LETM1 and EF-hand domain-containing protein 1	Mitochondrion, integral component of membrane	Cellular metal ion homeostasis, antiporter activity, calcium ion binding, transmembrane transport, ribosome binding	IPR044202, Letm1 ribosome-binding domain (domain), EF-hand domain (domain), EF-Hand 1, calcium-binding site (binding_site), LETM1-like (domain), EF-hand domain pair (domain)	HORVU6Hr1G055750	Drought
28	49	chr6H_355914972EC	EC	6H	355914972	4.41	0.090601	0.0240121	attM
29	50	chr6H_356017389EC	EC	6H	356017389	4.67	0.0971418	-0.0249391	attM
30	51	chr6H_357262858EC	EC	6H	357262858	4.7	0.0977757	0.0251923	attM
	52	chr6H_357262928EC	EC	6H	357262928	4.45	0.0916505	0.0238646	attM
31	53	chr6H_357851069EC	EC	6H	357851069	4.53	0.0937022	0.0245354	attM
32	54	chr6H_358066243EC	EC	6H	358066243	4.67	0.0971418	-0.0249391	attM
	55	chr6H_358066548EC	EC	6H	358066548	4.75	0.0990137	0.025352	attM
	56	chr6H_358067403EC	EC	6H	358067403	4.67	0.0971418	-0.0249391	attM
33	57	chr6H_358493099EC	EC	6H	358493099	4.6	0.0953833	0.0243332	attM
34	58	chr6H_358594783EC	EC	6H	358594783	4.5	0.0929001	0.0243216	attM	Undescribed protein				HORVU6Hr1G056060
										Undescribed protein				HORVU6Hr1G056070
35	59	chr6H_358959145EC	EC	6H	358959145	4.63	0.0960759	-0.0245531	attM
36	60	chr6H_359168522EC	EC	6H	359168522	4.67	0.0971418	-0.0249391	attM
	61	chr6H_359168770EC	EC	6H	359168770	4.67	0.0971418	0.0249391	attM
37	62	chr6H_359350290EC	EC	6H	359350290	4.76	0.0992807	0.0253147	attM	Undescribed protein				HORVU6Hr1G056090
38	63	chr6H_359588787EC	EC	6H	359588787	4.79	0.0999339	0.0253454	attM	S-adenosylmethionine decarboxylase proenzyme	Cytosol	Spermidine biosynthetic process, polyamine biosynthetic process, S-adenosylmethioninamine biosynthetic process, adenosylmethionine decarboxylase activity	S-adenosylmethionine decarboxylase (family)	HORVU6Hr1G056110	Infection, drought
	64	chr6H_359588940EC	EC	6H	359588940	4.67	0.0971418	0.0249391	attM	S-adenosylmethionine decarboxylase proenzyme	Cytosol	Spermidine biosynthetic process, polyamine biosynthetic process, S-adenosylmethioninamine biosynthetic process, adenosylmethionine decarboxylase activity	S-adenosylmethionine decarboxylase (family)	HORVU6Hr1G056110	Infection, drought
39	65	chr6H_360335360EC	EC	6H	360335360	4.67	0.0971418	0.0249391	attM	Pentatricopeptide repeat-containing protein		Nucleic acid binding, protein binding	Pentacotripeptide-repeat region of PROPR (domain), Tetratricopeptide-like helical domain (domain), Pentatricopeptide repeat (repeat)	HORVU6Hr1G056180	Infection, wound
	66	chr6H_360336622EC	EC	6H	360336622	4.67	0.0971418	0.0249391	attM	Pentatricopeptide repeat-containing protein		Nucleic acid binding, protein binding	Pentacotripeptide-repeat region of PROPR (domain), Tetratricopeptide-like helical domain (domain), Pentatricopeptide repeat (repeat)	HORVU6Hr1G056180	Infection, wound
	67	chr6H_360338630EC	EC	6H	360338630	4.79	0.0999339	0.0253454	attM	Pentatricopeptide repeat-containing protein		Nucleic acid binding, protein binding	Pentacotripeptide-repeat region of PROPR (domain), Tetratricopeptide-like helical domain (domain), Pentatricopeptide repeat (repeat)	HORVU6Hr1G056180	Infection, wound
40	68	chr6H_360471023EC	EC	6H	360471023	4.54	0.0939583	0.0244598	attM	Enhancer of rudimentary protein, putative		Pyrimidine nucleotide biosynthetic process, positive regulation of Notch signaling pathway, cell cycle	IPR035912, Enhancer of rudimentary (family)	HORVU6Hr1G056200
41	69	chr6H_361064651EC	EC	6H	361064651	4.67	0.0971418	-0.0249391	attM	Hydroxycinnamoyl-CoA shikimate/quinate hydroxycinnamoyl transferase		Transferase activity, transferring acyl groups other than amino-acyl groups	Transferase (family), IPR023213	HORVU6Hr1G056230	Infection, wound
	70	chr6H_361066555EC	EC	6H	361066555	4.83	0.101038	0.0254192	attM	Hydroxycinnamoyl-CoA shikimate/quinate hydroxycinnamoyl transferase		Transferase activity, transferring acyl groups other than amino-acyl groups	Transferase (family), IPR023213	HORVU6Hr1G056230	Infection, wound
42	71	chr6H_361529105EC	EC	6H	361529105	4.67	0.0971418	-0.0249391	attM	Nuclear cap-binding protein subunit 2	Nucleus	Nucleic acid binding, mRNA processing, RNA cap binding, nuclear cap binding complex	RNA recognition motif domain (domain), IPR012677, IPR035979, Nuclear cap-binding protein subunit 2 (family), NCBP2, RNA recognition motif (domain)	HORVU6Hr1G056260
										Protein GrpE	Mitochondrion matrix	S-adenosylmethionine-dependent methyltransferase activity, phosphatidylcholine biosynthetic process, phospholipid biosynthetic process	GrpE nucleotide exchange factor, coiled-coil (domain), Phospholipid methyltransferase (family), Phosphatidyl-N-methylethanolamine/N-methyltransferase (family)	HORVU6Hr1G056280	Drought
	72	chr6H_361531071EC	EC	6H	361531071	4.67	0.0971418	0.0249391	attM	Protein GrpE	Mitochondrion matrix	S-adenosylmethionine-dependent methyltransferase activity, phosphatidylcholine biosynthetic process, phospholipid biosynthetic process	GrpE nucleotide exchange factor, coiled-coil (domain), Phospholipid methyltransferase (family), Phosphatidyl-N-methylethanolamine/N-methyltransferase (family)	HORVU6Hr1G056280	Drought
43	73	chr6H_362014301EC	EC	6H	362014301	4.56	0.0943792	0.0246819	attM	Unknown function				HORVU6Hr1G056340
44	74	chr6H_362450559EC	EC	6H	362450559	4.91	0.102938	0.0257242	attM
45	75	chr6H_362799199EC	EC	6H	362799199	4.67	0.0971418	-0.0249391	attM	Small nuclear ribonucleoprotein F				HORVU6Hr1G056390
	76	chr6H_362799859EC	EC	6H	362799859	4.41	0.0905808	0.0242311	attM
	77	chr6H_362799949EC	EC	6H	362799949	4.58	0.0949241	0.0247024	attM
	78	chr6H_362800561EC	EC	6H	362800561	4.55	0.0942095	0.0247163	attM
46	79	chr6H_362946268EC	EC	6H	362946268	4.78	0.0997513	0.0254977	attM	Transposon protein, putative, CACTA, En/Spm sub-class				HORVU6Hr1G056400
47	80	chr6H_363420390EC	EC	6H	363420390	4.83	0.100943	0.025597	attM
48	81	chr6H_363542804EC	EC	6H	363542804	4.53	0.0935633	0.0246451	attM
	82	chr6H_363543757EC	EC	6H	363543757	4.67	0.0971418	-0.0249391	attM	40S ribosomal protein S20				HORVU6Hr1G056440
49	83	chr6H_364074733EC	EC	6H	364074733	4.67	0.0971418	0.0249391	attM
50	84	chr6H_364234651EC	EC	6H	364234651	4.44	0.0915103	0.0244113	attM
51	85	chr6H_364358149EC	EC	6H	364358149	4.71	0.0980157	0.0251531	attM	Sister chromatid cohesion protein PDS5 homolog B	Nucleus	DNA repair, mitotic sister chromatid cohesion, nucleus, chromatin, cell division, cell cycle	IPR039776, Armadillo-type fold (domain)	HORVU6Hr1G056490
52	86	chr6H_364757759EC	EC	6H	364757759	4.62	0.0958129	0.0248691	attM
53	87	chr6H_364783344EC	EC	6H	364783344	4.67	0.0971418	-0.0249391	attM
54	88	chr6H_364807994EC	EC	6H	364807994	4.58	0.0948326	0.0248468	attM	Nudix hydrolase homolog 2		GO:0016787	IPR000086 IPR015797	HORVU6Hr1G056560
	89	chr6H_364808107EC	EC	6H	364808107	4.51	0.0930139	0.0242332	attM	Nudix hydrolase homolog 2		GO:0016787	IPR000086 IPR015797	HORVU6Hr1G056560
55	90	chr6H_364844842EC	EC	6H	364844842	4.97	0.10459	-0.0259522	attM
56	91	chr6H_369463921EC	EC	6H	369463921	5.18	0.109677	0.0261854	attM
57	92	chr6H_384041893EC	EC	6H	384041893	4.54	0.0938273	-0.0239439	attM	MYB-like 102		DNA binding, transcription factor activity	SANT/Myb domain (domain), Homeobox domain-like (domain), Myb domain (domain)	HORVU6Hr1G058640	Infection, wound
58	93	chr6H_539065485EC	EC	6H	539065485	4.7	0.0978651	0.0251034	attM
59	94	chr6H_577600013EC	EC	6H	577600013	4.48	0.0923802	0.0242607	attM	Subtilisin-like protease		ADP binding, ATP binding, serine-type endopeptidase activity, proteolysis, defense response, hydrolase activity	Peptidase S8, subtilisin-related (family)	HORVU6Hr1G092540	Infection, wound
60	95	chr7H_523570079EC	EC	7H	523570079	4.25	0.086852	-0.0183868	expR+ch	Undescribed protein				HORVU7Hr1G086760
61	96	chr7H_535632749EC	EC	7H	535632749	4.17	0.0848762	0.0189444	expR+ch
62	97	chr7H_623759535EC	EC	7H	623759535	4.62	0.0957027	0.0266942	attM	Poly(A) RNA polymerase protein 1	Nucleolus, integral component of membrane	RNA 3, polynucleotide adenylyltransferase activity, nucleotidyltransferase activity, TRAMP complex	Polymerase, nucleotidyl transferase domain (domain), IPR043519, PAP/25A-associated (domain)	HORVU7Hr1G107750
63	98	chr7H_623890417EC	EC	7H	623890417	4.64	0.0962426	0.0275032	attM	Pentatricopeptide repeat-containing protein		RNA modification, RNA binding, protein binding	Tetratricopeptide-like helical domain (domain), Pentatricopeptide repeat (repeat)	HORVU7Hr1G107760
64	99	chr7H_624190621EC	EC	7H	624190621	4.68	0.0974005	0.0279338	attM	BTB/POZ domain-containing protein		protein binding	MATH/TRAF domain (domain), BTB/POZ domain (domain), SKP1/BTB/POZ domain (domain), TRAF-like (domain)	HORVU7Hr1G108000
	100	chr7H_624190768EC	EC	7H	624190768	4.68	0.0972896	0.0274601	attM	BTB/POZ domain-containing protein		protein binding	MATH/TRAF domain (domain), BTB/POZ domain (domain), SKP1/BTB/POZ domain (domain), TRAF-like (domain)	HORVU7Hr1G108000
	101	chr7H_624191837EC	EC	7H	624191837	4.53	0.0936343	-0.0271278	attM	BTB/POZ domain-containing protein		protein binding	MATH/TRAF domain (domain), BTB/POZ domain (domain), SKP1/BTB/POZ domain (domain), TRAF-like (domain)	HORVU7Hr1G108000
65	102	chr7H_629681971EC	EC	7H	629681971	6.21	0.135903	-0.0336428	attM	Undescribed protein				HORVU7Hr1G110350
	103	chr7H_629699617EC	EC	7H	629699617	6.21	0.135903	-0.0336428	attM	Unknown protein				HORVU7Hr1G110370	Gibberellic acid, abscisic acid
	104	chr7H_629699703EC	EC	7H	629699703	6.21	0.135903	0.0336428	attM	Unknown protein				HORVU7Hr1G110370	Gibberellic acid, abscisic acid
66	105	chr7H_629794497EC	EC	7H	629794497	5.84	0.126375	0.0322359	attM
67	106	chr7H_629884649EC	EC	7H	629884649	4.96	0.104275	0.0290131	attM	Unknown protein			Protein of unknown function DUF761, plant (family)	HORVU7Hr1G110380
	107	chr7H_629884705EC	EC	7H	629884705	4.7	0.0976647	0.028087	attM	Unknown protein			Protein of unknown function DUF761, plant (family)	HORVU7Hr1G110380
	108	chr7H_629884719EC	EC	7H	629884719	4.97	0.104376	0.0292648	attM	Unknown protein			Protein of unknown function DUF761, plant (family)	HORVU7Hr1G110380
	109	chr7H_629884733EC	EC	7H	629884733	4.97	0.104376	0.0292648	attM	Unknown protein			Protein of unknown function DUF761, plant (family)	HORVU7Hr1G110380
	110	chr7H_629884774EC	EC	7H	629884774	4.6	0.0952727	0.0271039	attM	Unknown protein			Protein of unknown function DUF761, plant (family)	HORVU7Hr1G110380
	111	chr7H_629885342EC	EC	7H	629885342	4.6	0.0952727	0.0271039	attM	Unknown protein			Protein of unknown function DUF761, plant (family)	HORVU7Hr1G110380
	112	chr7H_629885671EC	EC	7H	629885671	4.66	0.0966999	0.0273036	attM	Unknown protein			Protein of unknown function DUF761, plant (family)	HORVU7Hr1G110380
	113	chr7H_629886785EC	EC	7H	629886785	4.99	0.10505	0.0286717	attM	Undescribed protein				HORVU7Hr1G110390
	114	chr7H_629887497EC	EC	7H	629887497	4.92	0.103238	0.0282114	attM	Undescribed protein				HORVU7Hr1G110390
	115	chr7H_629887637EC	EC	7H	629887637	4.65	0.0964289	-0.0270655	attM	Undescribed protein				HORVU7Hr1G110390
	116	chr7H_629888192EC	EC	7H	629888192	4.65	0.0964289	0.0270655	attM	Undescribed protein				HORVU7Hr1G110390
	117	chr7H_629888207EC	EC	7H	629888207	4.65	0.0964289	0.0270655	attM	Undescribed protein				HORVU7Hr1G110390
	118	chr7H_629888271EC	EC	7H	629888271	4.65	0.0964289	0.0270655	attM	Undescribed protein				HORVU7Hr1G110390
	119	chr7H_629888401EC	EC	7H	629888401	4.65	0.0964289	0.0270655	attM	Undescribed protein				HORVU7Hr1G110390
	120	chr7H_629888816EC	EC	7H	629888816	4.65	0.0964289	0.0270655	attM	Undescribed protein				HORVU7Hr1G110390
68	121	chr7H_629915407EC	EC	7H	629915407	4.45	0.0916325	0.0269901	attM
69	122	chr7H_629992777EC	EC	7H	629992777	4.97	0.10448	0.0284304	attM
70	123	chr7H_644606878EC	EC	7H	644606878	4.43	0.0910871	-0.0237029	attM	Undescribed protein				HORVU7Hr1G117050
	124	chr7H_644607851EC	EC	7H	644607851	4.48	0.0922711	0.0237785	attM	Undescribed protein				HORVU7Hr1G117050
	125	chr7H_644607938EC	EC	7H	644607938	4.43	0.0910699	-0.0241056	attM	Undescribed protein				HORVU7Hr1G117050
	126	chr7H_644608075EC	EC	7H	644608075	4.48	0.0922711	-0.0237785	attM	Undescribed protein				HORVU7Hr1G117050
	127	chr7H_644610916EC	EC	7H	644610916	4.48	0.0922711	0.0237785	attM	Undescribed protein				HORVU7Hr1G117050
	128	chr7H_644611135EC	EC	7H	644611135	4.4	0.0902952	-0.0236241	attM	Undescribed protein				HORVU7Hr1G117050
	129	chr7H_644611391EC	EC	7H	644611391	4.57	0.0946593	-0.0241632	attM	Undescribed protein				HORVU7Hr1G117050
